# Supplementary material for: Prominent Steatosis with Hypermetabolism of the Cell Line Permissive for Years of Infection with Hepatitis C Virus
Source: PLoS One. 2014 Apr 9;9(4):e94460. doi: 10.1371/journal.pone.0094460 (PMC3981821; doi:10.1371/journal.pone.0094460)
Supplement: Table S1 — Intracellular metabolites detected by LC-TOFMS. (XLSX) [file pone.0094460.s004.xlsx]

## Sheet: Sheet1
Table S1. Intracellular metabolites detected by LC-TOFMS.
Metabolite 1)	KEGG ID 2)	m/z 3)	MT 4)	Relative Area		Fold:HPI/Huh7.5 5)
				Huh7.5	HPI
Desmosterol	C01802	367.337	15.465	N.D.	0.00957352	10<
Thyroxine	C01829	777.69	9.4735	N.D.	0.000183908	10<
FA(20:1), cis-11-Eicosenoic acid	C16526	309.279	15.0124	6.125e-05	0.000256322	4.18485
1-Oleoyl-glycero-3-phosphocholine	No ID	522.356	12.8968	0.0693437	0.250091	3.60654
Cycloartenol	C01902	409.383	16.0763	0.000194583	0.000613119	3.15093
FA(20:2), cis-11,14-Eicosadienoic acid	C16525	307.265	14.5883	6.45833e-05	0.000202874	3.14127
FA(18:1), Oleic acid	C00712	281.248	14.4185	0.000727576	0.00211628	2.90867
Palmitoylethanolamide	No ID	300.29	13.3728	0.0013448	0.00274661	2.0424
Stearoyl ethanolamide	No ID	328.321	14.1279	0.000882507	0.00178496	2.0226
Sphinganine	C00836	302.306	10.9441	0.00521807	0.0104814	2.00868
FA(20:3)	No ID	305.248	14.3305	0.00026375	0.000517241	1.9611
Sphingosine	C00319	300.291	10.769	0.0179585	0.0350599	1.95228
FA(24:1), Nervonic acid	C08323	365.34	16.0211	6.54167e-05	0.000126437	1.93279
Sitosterol	C01753	397.382	16.4102	0.00027125	0.000518391	1.91112
1-Palmitoyl-glycero-3-phosphocholine	No ID	496.341	12.7382	0.227944	0.417103	1.82985
FA(24:0)	No ID	367.356	16.4845	0.000133333	0.000221839	1.66379
1-Myristoyl-glycero-3-phosphocholine	No ID	468.308	11.934	0.0115902	0.0187112	1.6144
FA(16:1), Palmitoleic acid	C08362	253.216	13.7195	0.000279583	0.00043046	1.53965
FA(18:2), Linoleic acid	C01595	279.231	13.9512	0.000300417	0.000462069	1.53809
1,2-Distearoyl-glycero-3-phosphocholine	No ID	790.627	16.5634	0.159412	0.238787	1.49793
Palmitoylcarnitine	C02990	400.343	11.2613	0.0019811	0.00295345	1.49081
AC(16:1)	No ID	398.326	10.8073	0.000874858	0.00126922	1.45077
20α-Hydroxycholesterol 22-Hydroxycholesterol	C05500 C05502	385.346	13.2524	0.00114975	0.00163185	1.41931
FA(17:0), Heptadecanoic acid	No ID	269.25	14.666	0.000166667	0.000234483	1.4069
FA(16:0), Palmitic acid	C00249	255.232	14.314	0.00494365	0.00682671	1.38091
Cholesterol	C00187	369.352	15.8847	0.0274796	0.0376695	1.37082
Sphingomyelin(d18:1/16:0)	No ID	703.579	15.7862	1.05911	1.4419	1.36143
AC(18:0)	No ID	428.371	11.9559	0.000967603	0.00131488	1.35891
Lumichrome	C01727	243.088	7.16089	0.000798368	0.00108051	1.3534
AC(18:1)	No ID	426.358	11.4253	0.00137013	0.00183533	1.33953
Abietic acid	C06087	303.233	12.9679	0.00128552	0.00170841	1.32897
Cholesterol sulfate	C18043	465.303	16.5397	0.00269163	0.00354388	1.31663
1-Hexadecyl-2-acetyl-glycero-3-phosphocholine 1-Stearoyl-glycero-3-phosphocholine	No ID No ID	524.373	13.4986	0.101274	0.120142	1.18631
FA(22:6), cis-4,7,10,13,16,19-Docosahexaenoic acid	C06429	327.231	13.7753	0.000305833	0.000355172	1.16133
FA(14:0), Myristic acid	C06424	227.202	13.5335	0.00020875	0.00024023	1.1508
FA(18:0), Stearic acid	C01530	283.264	14.9853	0.011493	0.0126821	1.10347
1-Palmitoyl-glycero-3-phosphoethanolamine	No ID	454.292	12.8366	0.00382308	0.00420722	1.10048
Sphingomyelin(d18:1/18:0)	No ID	731.604	16.1912	0.0376022	0.0384284	1.02197
FA(20:4), Arachidonic acid	C00219	303.233	13.8632	0.000237083	0.000237356	1.00115
AC(14:0)	No ID	372.31	10.5339	0.00151929	0.00139345	0.917174
Taurochenodeoxycholic acid	C05465	498.279	12.0626	0.00014125	0.000105747	0.748652
Riboflavin	C00255	377.146	5.87639	0.00023375	0.000155172	0.663839
1,2-Dipalmitoyl-glycero-3-phosphoethanolamine	No ID	692.526	15.5727	0.147784	0.0489958	0.331537
AC(12:0)	No ID	344.282	9.73446	0.000471372	N.D.	<10
AC(14:1)	No ID	370.298	10.1932	0.000719965	N.D.	<10
1) Metabolites are presented in the order of 5) fold: HPI/Huh7.5
2) KEGG ID: http://www.genome.jp/kegg/
3) m/z: Mass-to-charge ratio
4) MT: Migration Time
FA: Fatty acid
AC: Acylcarnitine
N.D. : Not detected.
