# Supplementary material for: Prominent Steatosis with Hypermetabolism of the Cell Line Permissive for Years of Infection with Hepatitis C Virus
Source: PLoS One. 2014 Apr 9;9(4):e94460. doi: 10.1371/journal.pone.0094460 (PMC3981821; doi:10.1371/journal.pone.0094460)
Supplement: Table S2 — Intracellular metabolites detected by CE-TOFMS. (XLSX) [file pone.0094460.s005.xlsx]

## Sheet: Sheet1
Table S2. Intracellular metabolites detected by CE-TOFMS.
Metabolite 1)	KEGG ID 2)	m/z 3)	MT 4)	Relative Area		Fold:HPI/Huh7.5 5)
				Huh7.5	HPI
Sarcosine #	C00213	90.0543	9.97028	N.D.	0.00180277	1<
Benzamide	C09815	122.059	24.1543	N.D.	0.000946666	1<
1-Methylnicotinamide	C02918	137.071	7.65371	0.00221398	0.028232	12.7517
N-Acetylaspartic acid	C01042	174.041	14.0523	0.0105398	0.0963877	9.14509
6-Phosphogluconic acid #	C00345	275.016	14.1307	0.00239919	0.0123694	5.15567
Asparagine #	C00152,C01905,C16438	133.06	11.0647	0.0636067	0.274204	4.31093
Sedoheptulose 7-phosphate #	C05382	289.032	9.42319	0.00537824	0.022695	4.21979
Ophthalmic acid	No ID	290.134	14.1071	0.00182165	0.00664524	3.64793
Aspatate #	C00049,C00402,C16433	134.044	12.2565	1.16338	3.53826	3.04136
N-Acetylglucosamine 1-phosphate	C04256	300.048	9.31636	0.000685483	0.00200059	2.91852
N-Carbamoylaspartic acid	C00438	175.035	14.9191	0.00253823	0.0072191	2.84415
N-Acetylneuraminic acid	C00270	308.102	7.06242	0.00157359	0.00430053	2.73294
Argininosuccinate	C03406	291.128	9.92144	0.00310988	0.00842169	2.70805
Glycine #	C00037	76.0396	8.66552	0.800184	2.16293	2.70304
Fructose 6-phosphate #	C00085	259.022	9.6914	0.000875176	0.00216856	2.47785
N-Acetyl-β-alanine	C01073	130.051	8.7334	0.00204136	0.00492416	2.4122
Gly-Asp	No ID	191.066	10.4149	0.00611214	0.0145444	2.3796
Glucose 1-phosphate #	C00103	259.021	9.821	0.00283354	0.00656221	2.3159
Heptanoic acid	No ID	129.092	8.35777	0.00246493	0.00569912	2.31208
Cytidine #	C00475	244.092	10.1947	0.000436618	0.00100859	2.31
Malate #	C00149,C00497,C00711	133.014	20.3084	0.265	0.601741	2.27072
Gluconic acid #	C00257	195.05	8.05485	0.0143423	0.0316436	2.20631
GMP #	C00144	362.049	8.94083	0.000844997	0.00185924	2.20029
2-Oxoisovaleric acid #	C00141	115.04	9.9387	0.00427995	0.00937768	2.19107
AMP #	C00020	346.055	9.11452	0.0033455	0.00724405	2.16531
N-Acetylglutamic acid	C00624	188.056	12.8028	0.0263728	0.0570859	2.16458
Fumarate #	C00122	115.003	24.0918	0.031349	0.0676394	2.15763
Gly-Gly	C02037	133.06	8.75006	0.00215683	0.00464354	2.15294
Alanine #	C00041,C00133,C01401	91.0581	9.44256	0.0588302	0.125706	2.13676
Tryptophan #	C00078,C00525,C00806	205.097	11.6557	0.0671965	0.138866	2.06657
Malonic acid	C00383	103.004	29.7574	0.00087302	0.00178773	2.04775
γ-Glu-2-aminobutyric acid	No ID	233.112	13.081	0.000702296	0.0014289	2.03461
Phenylalanine #	C00079,C02057,C02265	166.085	11.7485	0.540198	1.09367	2.02457
Gly-Leu	C02155	189.122	10.3158	0.00127072	0.00255205	2.00834
NAD+ #	C00003	662.102	6.43989	0.0110141	0.0219816	1.99577
Methionine #	C00073,C00855,C01733	150.058	11.3284	0.131613	0.260948	1.98269
N5-Ethylglutamine	C01047	175.108	12.0514	0.0010797	0.00213251	1.97509
Citrate #	C00158	191.019	25.032	0.014573	0.0287517	1.97295
2-Aminobutyric acid	C02261,C02356	104.071	10.156	0.0107579	0.0210171	1.95364
N8-Acetylspermidine	C01029	188.174	6.57812	0.00195243	0.00378202	1.93709
cis-Aconitate #	C00417	173.009	26.3555	0.00146689	0.00283542	1.93295
Kynurenine	C00328,C01718	209.093	10.4247	0.000915457	0.00175942	1.9219
4-Methyl-2-oxovaleric acid 3-Methyl-2-oxovaleric acid	C00233 C00671,C03465	129.055	9.35013	0.031696	0.0607961	1.9181
p-Toluic acid	C01454	135.045	8.96323	0.0274872	0.0521019	1.8955
Tyrosine #	C00082,C01536,C06420	182.08	12.0465	0.344284	0.638484	1.85452
Threonine #	C00188,C00820	120.065	11.0989	1.49387	2.75428	1.84372
Creatine #	C00300	132.076	9.30573	0.0683194	0.124464	1.82179
Histidine #	C00135,C00768,C06419	156.076	7.59504	0.176222	0.319898	1.81531
Threonic acid	C01620	135.029	9.11452	0.0211152	0.037983	1.79884
CMP-N-acetylneuraminate	C00128	613.144	8.05488	0.0192819	0.034524	1.79049
Adenosine #	C00212	268.109	10.4051	0.000461848	0.000823591	1.78325
2-Oxoglutaric acid #	C00026	145.014	20.2918	0.0207811	0.0370318	1.78199
O-Phosphoserine	C01005	184.001	11.9005	0.00481131	0.00836491	1.73859
3-Methylhistidine	C01152	170.092	7.80035	0.00480538	0.00835357	1.73838
Citrulline #	C00327	176.103	11.7046	0.00499846	0.00867403	1.73534
GTP #	C00044	521.982	11.1102	0.0307088	0.0527039	1.71625
Valine #	C00183,C06417,C16436	118.086	10.5713	0.92774	1.58496	1.70841
β-Ala #	C00099	90.055	7.62926	0.371865	0.635177	1.70808
PRPP #	C00119	388.943	16.1141	0.00417864	0.00707442	1.693
Isobutylamine	C02787	74.0972	7.30662	0.000708475	0.00119436	1.68582
3-Hydroxybutyric acid #	C01089,C03197	103.04	9.33321	0.00302	0.00505886	1.67512
GDP #	C00035	442.016	10.3198	0.00829046	0.0138611	1.67194
UDP-glucuronic acid	C00167	579.026	10.6899	0.0150009	0.0247987	1.65315
Hydroxyproline #	C01015,C01157	132.065	12.8083	0.0289388	0.0472675	1.63336
Pelargonic acid	C01601	157.123	7.93704	0.00329377	0.00535487	1.62576
Lauric acid	C02679	199.17	7.57292	0.00987375	0.0158368	1.60393
NADPH_divalent	C00005	371.537	10.9869	0.0060842	0.00970197	1.59462
Homoserine #	C00263	120.065	10.6235	0.00238338	0.00379363	1.5917
ADMA	C03626	203.152	7.9959	0.000910308	0.00144516	1.58755
Benzoic acid	C00180	121.029	9.60796	0.00678477	0.010743	1.5834
Hexanoic acid	C01585	115.076	8.74452	0.00514112	0.0081138	1.57822
Methionine sulfoxide	C02989	166.052	11.7482	0.0295953	0.0461753	1.56022
ATP #	C00002	505.987	11.4801	0.234475	0.364584	1.55489
UDP #	C00015	402.993	11.2784	0.00747672	0.0116094	1.55274
GDP-mannose GDP-galactose	C00096 C02280	604.069	8.13898	0.0011554	0.00178773	1.54728
ADP #	C00008	426.021	10.5834	0.0371443	0.0570726	1.53651
3-Aminoisobutyric acid	C05145	104.07	8.19629	0.0258923	0.0397019	1.53335
Ser-Glu	No ID	235.09	10.9761	0.00115745	0.00176716	1.52677
Arginine #	C00062,C00792	175.118	7.40439	0.0967702	0.146606	1.51499
5-Oxohexanoic acid	C02129	129.056	8.90719	0.00413122	0.00611487	1.48016
Glutathione (GSH) #	C00051	308.091	14.1461	0.018877	0.0278976	1.47786
Pyruvate #	C00022	87.0089	12.5733	0.0157672	0.0230592	1.46248
Ribulose 1,5-diphosphate	C01182	308.979	15.0819	0.00249619	0.00364364	1.45968
Isoleucine #	C00407,C06418,C16434	132.102	10.7862	1.21465	1.76605	1.45396
Lysine #	C00047,C00739,C16440	147.112	7.15506	0.240594	0.347701	1.44518
Leucine #	C00123,C01570,C16439	132.102	10.8937	1.24872	1.80253	1.44351
Thiamine	C00378	265.111	6.86171	0.0323175	0.0464563	1.4375
ADP-glucose GDP-fucose	C00498 C00325	588.075	8.14463	0.00175251	0.00251779	1.43668
Putrescine #	C00134	89.1074	4.83221	0.00296056	0.004224	1.42676
Glu-Glu	C01425	277.102	11.4847	0.00171146	0.00242201	1.41517
3-Phenylpropionic acid	C05629	149.06	8.70542	0.00303294	0.00428224	1.41191
Octanoic acid	C06423	143.107	8.17269	0.00169431	0.00235648	1.39082
Glutathione (GSSG)_divalent #	C00127	307.083	12.9597	2.05366	2.84005	1.38292
Glutamate #	C00025,C00217,C00302	149.063	11.5238	0.336893	0.465637	1.38215
Creatinine #	C00791	114.066	7.59504	0.00971424	0.0134104	1.38049
3-Hydroxy-3-methylglutaric acid	C03761	161.045	14.8701	0.00399003	0.00550787	1.38041
Decanoic acid	C01571	171.139	7.78587	0.00286803	0.00394298	1.3748
Taurine	C00245	126.022	24.4548	0.0180486	0.024755	1.37157
Valeric acid	C00803	101.061	9.1313	0.0062879	0.00850793	1.35306
Glycerol 3-phosphate #	C00093	171.007	11.7436	0.00807166	0.0108295	1.34167
Carnosine #	C00386	227.113	7.03282	0.000573576	0.000763215	1.33063
UMP #	C00105	323.027	9.50142	0.00423038	0.00558437	1.32006
5-Aminovaleric acid	C00431	118.086	8.36247	0.017976	0.023679	1.31726
Phosphocreatine	C02305	210.028	11.9061	0.0217576	0.0286469	1.31664
Succinate #	C00042	117.019	20.073	0.0267004	0.0348632	1.30572
CMP #	C00055	322.043	9.36126	0.000635904	0.000829839	1.30498
Proline #	C00148,C00763,C16435	116.071	11.431	1.92711	2.50272	1.29869
CoA_divalent #	C00010	382.549	10.3144	0.00376908	0.00489256	1.29808
Quinic acid	C00296	191.056	7.95396	0.00126857	0.0016364	1.28995
dATP #	C00131	489.993	11.4112	0.000739373	0.000952901	1.2888
Hypotaurine	C00519	110.027	19.8591	0.219837	0.282991	1.28728
CDP #	C00112	402.009	11.1271	0.00247032	0.0031331	1.2683
5'-Deoxy-5'-methylthioadenosine	C00170	298.096	10.6299	0.00188652	0.00236628	1.25431
Glucose 6-phosphate #	C00668,C01172,C00092	259.021	9.58553	0.0070844	0.0088239	1.24554
S-Adenosylhomocysteine	C00021	385.129	9.16891	0.00103903	0.00129344	1.24486
UTP #	C00075	482.96	12.1808	0.121994	0.148195	1.21477
UDP-N-acetylglucosamine	C00043	606.074	8.25679	0.0661598	0.0802582	1.2131
NADP+ #	C00006	742.07	9.17627	0.00221273	0.0026475	1.19649
Serine #	C00065,C00716,C00740	106.05	10.5224	0.858899	1.0259	1.19443
myo-Inositol 1-phosphate myo-Inositol 3-phosphate	C01177 C04006	259.022	9.99422	0.00183765	0.00215193	1.17102
dTTP #	C00459	480.981	11.7475	0.0017579	0.00204217	1.16171
5-Oxoproline	C01879	128.035	9.2828	0.0783369	0.0905456	1.15585
Urocanic acid	C00785	139.047	8.6411	0.00055607	0.000638593	1.1484
γ-Butyrobetaine	C01181	146.117	8.4749	0.0240264	0.0271638	1.13058
S-Adenosylmethionine #	C00019	399.144	7.39951	0.0110946	0.0125273	1.12913
CTP #	C00063	481.976	12.0014	0.0362293	0.040421	1.1157
Adenine #	C00147	136.062	7.95678	0.00164092	0.00182521	1.11231
Tiglic acid	C08279	99.0457	9.46778	0.00146042	0.00159981	1.09544
Butyric acid	C00246	87.0451	9.61916	0.0103836	0.0111787	1.07658
Betaine #	C00719	118.086	11.9585	0.0451622	0.0486174	1.07651
Homoserinelactone	No ID	102.055	7.40439	0.00187725	0.00200325	1.06712
Cystathionine	C00542,C02291	223.074	10.4442	0.32354	0.344144	1.06368
Lactic acid #	C00186,C00256,C01432	89.0242	10.533	0.824125	0.875527	1.06237
UDP-glucose UDP-galactose	C00029 C00052	565.047	8.50355	0.0822019	0.0869651	1.05795
Pyridoxine	C00314	170.081	9.06139	0.0138539	0.0145228	1.04828
Biotin	C00120	243.083	7.57844	0.0297032	0.0309951	1.04349
Pyridoxal	C00250	168.065	9.22266	0.00142158	0.00144825	1.01876
Thiaproline	No ID	134.028	14.9857	0.00284111	0.00287483	1.01187
Urea	C00086	61.0399	23.3734	0.0525795	0.0521881	0.992556
GABA #	C00334	104.07	8.0301	0.0798126	0.0764802	0.958247
Choline #	C00114	104.107	7.1355	0.039343	0.0376298	0.956453
4-Guanidinobutyric acid	C01035	146.093	8.64597	0.00761662	0.00721029	0.946653
Phosphorylcholine	C00588	184.073	22.7058	3.55173	3.34692	0.942335
Cysteine glutathione disulphide	No ID	427.095	12.3639	0.00166049	0.00155352	0.935582
Pantothenic acid	C00864	218.103	7.61767	0.0202832	0.0185591	0.915001
2-Phosphoglyceric acid #	C00631	184.986	18.4157	0.00123732	0.0011192	0.904539
2-Hydroxyvaleric acid	No ID	117.055	8.92967	0.00426379	0.0037983	0.890828
3-Phosphoglyceric acid #	C00197	184.985	18.8749	0.00746917	0.00659049	0.882358
Phosphoenolpyruvic acid #	C00074	166.974	20.146	0.00230111	0.00202887	0.88169
Cysteinesulfinic acid	C00606	152.002	9.20429	0.00453432	0.00393966	0.868854
Spermidine #	C00315	146.165	4.64144	0.0102878	0.00877233	0.852691
Ornithine #	C00077,C00515,C01602	133.097	7.0915	0.0505803	0.0414249	0.818994
dCTP #	C00458	465.981	12.0341	0.0013645	0.00111588	0.817792
Fructose 1,6-diphosphate #	C00354	338.987	14.0355	0.00936503	0.00736711	0.786662
Ribose 5-phosphate #	C00117	229.011	10.2695	0.00899642	0.00693639	0.771017
NADH	C00004	664.117	8.05485	0.00312132	0.00238142	0.762954
cAMP #	C00575	328.044	7.37594	0.0010099	0.000713429	0.706434
Ribulose 5-phosphate #	C00199,C01101	229.011	10.6393	0.0301494	0.0211185	0.700462
2,3-Diphosphoglyceric acid	C01159	264.95	17.9174	0.0133798	0.00929786	0.694915
Carnitine	C00318,C00487,C15025	162.112	8.92454	0.0631387	0.0433794	0.687049
Glycerophosphocholine	C00670	258.11	24.0067	0.0800479	0.052055	0.650298
trans-Glutaconic acid	C02214	131.034	25.536	0.00981104	0.00608173	0.619886
Dihydroxyacetone phosphate #	C00111	168.989	12.2816	0.00420235	0.00253941	0.604282
Saccharopine	C00449	277.138	11.3577	0.0151318	0.00819566	0.541618
Citramalic acid	C02612,C02614	147.029	16.2542	0.0312541	0.0149704	0.478988
2-Aminoadipic acid	C00956	162.076	11.5531	0.108507	0.0510967	0.470908
Guanidoacetic acid	C00581	118.061	8.61371	0.00164968	0.00077173	0.467807
Glutamine #	C00064,C00303,C00819	148.079	11.3529	0.152948	0.0713002	0.466174
Glyceraldehyde 3-phosphate #	C00118,C00661	168.99	11.2794	0.00104547	0.000390806	0.373809
1-Pyrroline 5-carboxylic acid	C03912	114.055	11.7387	0.0134373	0.00381917	0.284221
O-Acetylcarnitine	C02571	204.122	9.43768	0.0269643	0.00673348	0.249719
Tyramine #	C00483	138.091	8.72738	0.000745031	N.D.	<1
1) Metabolites are presented in the order of 5) fold: HPI/Huh7.5
2) KEGG ID: http://www.genome.jp/kegg/
3) m/z: Mass-to-charge ratio
4) MT: Migration Time
N.D. : Not detected.
# : Absolute quantification was also done (see Table S5).
