# Supplementary material for: Prominent Steatosis with Hypermetabolism of the Cell Line Permissive for Years of Infection with Hepatitis C Virus
Source: PLoS One. 2014 Apr 9;9(4):e94460. doi: 10.1371/journal.pone.0094460 (PMC3981821; doi:10.1371/journal.pone.0094460)
Supplement: Table S3 — Expression array data of genes encoding enzymes in metabolomics profiling. (XLSX) [file pone.0094460.s006.xlsx]

## Sheet: Sheet1
Table S3. Expression array data of the genes encoding enzymes in the metabolomics profiling.
Gene symbol	Enzyme (Protein)	Genebank #	IUBMB EC# 1)	Huh7.5	HPI	Fold: HPI/Huh7.5	2)
House keeping
GAPDH *	Glyceraldehyde-3-phosphate dehydrogenase	(-)	1.2.1.12	1804.59	1534.33	0.850237
ACTB	Actin beta	NM_001101	No ID	12986.5	9686.68	0.745903
TUBB2A	Tubulin beta-2A	NM_001069	No ID	2773.54	3405.77	1.22795
Cholesterol synthesis
ACLY	ATP-citrate lyase	NM_198830;NM_001096	2.3.3.8	635.749	1008.76	1.58673
ACAT1	Acetyl-CoA acetyltransferase 1	NM_000019	2.3.1.9	259.3	422.3	1.62862
HMGCS1	Hydroxymethylglutaryl-CoA synthase 1	NM_002130	2.3.3.10	1055.1	1884.5	1.78609
HMGCR	Hydroxymethylglutaryl-CoA reductase	NM_000859	1.1.1.34	345.696	686.512	1.98589	↑
MVK	Mevalonate kinase	NM_000431	2.7.1.36	1975.54	1967.18	0.995772
SQLE	Squalene epoxidase	NM_003129	1.14.99.7	1170.42	2218.78	1.89571
LSS	Lanosterol synthase	NM_002340;NM_001001438	5.4.99.7	46.1748	23.4069	0.50692	↓
EBP	Cholestenol Delta-isomerase	NM_006579	5.3.3.5	5106.43	3067.9	0.600791
SC5DL	Sterol-5-desaturase	NM_006918	1.14.21.6	148.171	546.642	3.68927	↑
DHCR7	7-dehydrocholesterol reductase	NM_001360	1.3.1.21	2887.21	1756.96	0.608532
DHCR24	24-dehydrocholesterol reductase	NM_014762	1.3.1.72	4208.54	2707.65	0.643372
SOAT1	Sterol O-acyltransferase 1	NM_000019	2.3.1.26	116.704	120.963	1.0365
SOAT2	Sterol O-acyltransferase 2	NM_005891	2.3.1.26	40.8063	7.22693	0.177103	↓↓
LIPA	Lysosomal acid lipase/cholesteryl ester hydrolase	NM_000235	3.1.1.13	310.668	677.604	2.18112	↑
Fatty Acid
ACACA	Acetyl-CoA carboxylase alpha	NM_000664;NM_198839;NM_198837;NM_198834;NM_198835;NM_198838;NM_198836	6.4.1.2	16.2849	29.4407	1.80785
FASN	Fatty acid synthase	NM_004104	2.3.1.85	4987.95	6733.4	1.34993
ELOVL1	Elongation of very long chain fatty acids protein 1	NM_022821	2.3.1.199	1381.67	886.308	0.641478
ELOVL2	Elongation of very long chain fatty acids protein 2	NM_017770	2.3.1.199	16.5922	14.9505	0.901055
ELOVL3	Elongation of very long chain fatty acids protein 3	NM_152310	2.3.1.199	6.36209	10.0678	1.58247
ELOVL4	Elongation of very long chain fatty acids protein 4	NM_022726	2.3.1.199	7.2165	30.3442	4.20484	↑↑
ELOVL5	Elongation of very long chain fatty acids protein 5	NM_021814	2.3.1.199	772.711	2038.64	2.6383	↑
ELOVL6	Elongation of very long chain fatty acids protein 6	NM_024090	2.3.1.199	104.309	211.456	2.0272	↑
ELOVL7	Elongation of very long chain fatty acids protein 7	XM_371740	2.3.1.199	14.5135	16.3078	1.12363
SCD	Stearoyl-CoA desaturase	NM_005063	1.14.19.1	248.398	763.379	3.07321	↑
ACSL3	Acyl-CoA synthetase long-chain family 3	NM_203372;NM_004457	6.2.1.3	199.149	372.439	1.87015
ACSL4	Acyl-CoA synthetase long-chain family 4	NM_004458;NM_022977	6.2.1.3	299.085	570.743	1.9083
GPAM	Glycerol-3-phosphate acyltransferase, mitochondrial	NM_020918	2.3.1.15	169.867	438.713	2.58268	↑
AGPAT1	1-Acylglycerol-3-phosphate O-acyltransferase 1	NM_006411;NM_032741	2.3.1.51	168.175	131.565	0.782308
AGPAT2	1-Acylglycerol-3-phosphate O-acyltransferase 2	NM_006412	2.3.1.51	755.393	293.052	0.387947	↓
PPAP2A	Phosphatidic acid phosphatase 2A		3.1.3.4	140.203	205.872	1.46839
PPAP2B	Phosphatidic acid phosphatase 2B	NM_177526;NM_177543;NM_003712	3.1.3.4	515.529	405.599	0.786762
DGAT1	Diglyceride acyltransferase 1	NM_012079	2.3.1.20	268.034	94.6575	0.353155	↓
DGAT2	Diglyceride acyltransferase 2	NM_032564	2.3.1.20	106.815	102.409	0.958749
MTTP	Microsomal triglyceride transfer protein	NM_000253	No ID	1990.69	1487.8	0.747379
APOB	Apolipoprotein B	NM_000384	No ID	3681.5	4387.4	1.19174
LIPC	Hepatic lipase	NM_000236	3.1.1.3	2589.07	825.176	0.318715	↓
PNPLA2	Patatin-like phospholipase domain containing protein 2	NM_020376	3.1.1.3	247.709	258.021	1.04163
PNPLA3	Patatin-like phospholipase domain-containing protein 3	NM_025225	3.1.1.3	395.743	1013.43	2.56084	↑
PNPLA4	Patatin-like phospholipase domain-containing protein 4	NM_004650	3.1.1.-	216.09	188.886	0.874107
PNPLA8	Patatin-like phospholipase domain-containing protein 8	NM_015723	3.1.1.5	142.05	239.779	1.688
Glycolysis / Gluconeogenesis
GCK	Glucokinase	NM_033508;NM_033507;NM_000162	2.7.1.2	N.D.	N.D.	N.A.
G6PC	Glucose-6-phosphatase, catalytic subunit	NM_000151	3.1.3.9	67.9386	50.5294	0.743751
G6PC2	Glucose-6-phosphatase, catalytic, 2	NM_021176	3.1.3.9	23.7175	18.1156	0.763805
G6PC3	Glucose-6-phosphatase, catalytic, 3	NM_138387	3.1.3.9	65.4399	105.761	1.61616
GPI	Glucose-6-phosphate isomerase	NM_000175	5.3.1.9	1214.69	581.566	0.478779	↓
PFKL	Phosphofructokinase, liver	NM_002626	2.7.1.11	30.018	15.1439	0.504493	↓
FBP1	Fructose-1,6-bisphosphatase 1	NM_000507	3.1.3.11	44.3351	41.496	0.935962
ALDOA	Aldolase A, fructose-bisphosphate (Muscle-type)	NM_184041;NM_000034;NM_184043	4.1.2.13	7140.18	10794.6	1.51181
ALDOB	Aldolase B, fructose-bisphosphate (Liver-type)	NM_000035	4.1.2.13	17.5063	N.D.	0
ALDOC	Aldolase C, fructose-bisphosphate (Brain-type)	NM_005165	4.1.2.13	699.977	1945.44	2.77929	↑
TPI1	Triosephosphate isomerase	NM_000365	5.3.1.1	12456.6	6548.32	0.52569	↓
GAPDH *	Glyceraldehyde-3-phosphate dehydrogenase	(-)	1.2.1.12	1804.59	1534.33	0.850237
PGK1	Phosphoglycerate kinase 1	NM_000291	2.7.2.3	160.341	217.977	1.35946
PGAM1	Phosphoglycerate mutase 1	NM_002629	5.4.2.1	1563.31	1687	1.07912
PGAM2	Phosphoglycerate mutase 2	NM_000290	5.4.2.1	50.9357	49.4996	0.971807
ENO1	Enolase 1	NM_001428	4.2.1.11	18325.6	15653.8	0.854203
PKLR	Pyruvate kinase isozymes R/L	NM_181871;NM_000298	2.7.1.40	25.9165	16.934	0.653408
LDHA	Lactate dehydrogenase A	NM_005566	1.1.1.27	7769.49	9561.38	1.23063
Glycogenesis
PGM1	Phosphoglucomutase-1	NM_002633	5.4.2.2	686	470	0.685131
PGM2	Phosphoglucomutase-2	NM_018290	5.4.2.2	137	239	1.74453
Pentose phoshate pathway
G6PD	Glucose-6-phosphate 1-dehydrogenase	NM_000402	1.1.1.49	359.994	2454.04	6.81691	↑↑
PGD	6-phosphogluconate dehydrogenase	NM_002631	1.1.1.44	8643.74	5608.33	0.648831
RPIA	Ribose 5-phosphate isomerase A	NM_144563	5.3.1.6	169.661	173.838	1.02462
TKT	Transketolase	NM_001064	2.2.1.1	965.084	1608.27	1.66646
TALDO1	Transaldolase	NM_006755	2.2.1.2	2941.72	2587.88	0.879715
PRPS1	Phosphoribosyl pyrophosphate synthetase 1	NM_002764	2.7.6.1	580.3	805.265	1.38767
PRPS1L1	Phosphoribosyl pyrophosphate synthetase 1-like 1	NM_175886	2.7.6.1	50.0332	86.3827	1.72651
PRPS2	Phosphoribosyl pyrophosphate synthetase 2	NM_002765	2.7.6.1	87.0357	76.2754	0.876369
Serine synthesis pathway
PHGDH	Phosphoglycerate dehydrogenase	NM_006623	1.1.1.95	6270.3	5964.7	0.951262
PSAT1	Phosphoserine aminotransferase 1	NM_021154;NM_058179	2.6.1.52	464.062	838.471	1.80681
PSPH	Phosphoserine phosphatase	NM_004577	3.1.3.3	982.735	1394.54	1.41903
SHMT1	Serine hydroxymethyltransferase 1, cytosolic	NM_148918;NM_004169	2.1.2.1	73.55	136.1	1.85045
SHMT2	Serine hydroxymethyltransferase 2, mitochondrial	NM_005412	2.1.2.1	1261.29	1333.58	1.05731
Purine nucleotide synthesis
PPAT	Phosphoribosyl pyrophosphate amidotransferase	NM_002703	2.4.2.14	111	211.3	1.9036
MTHFD2	Methylenetetrahydrofolate dehydrogenase 2	NM_006636	1.5.1.15	228	1582	6.9	↑↑
TCA cycle
PDHA1	Pyruvate dehydrogenase (lipoamide) alpha 1	NM_000284	1.2.4.1	1141.46	896.628	0.785512
PDHB	Pyruvate dehydrogenase (lipoamide) beta	NM_000925	1.2.4.1	844.839	903.977	1.07
DLAT	Dihydrolipoamide S-acetyltransferase	NM_001931	2.3.1.12	147.511	521.245	3.53359	↑
DLD	Dihydrolipoamide dehydrogenase	NM_000108	1.8.1.4	718.64	1099.8	1.53039
CS	Citrate synthase, mitochondrial	NM_004077	2.3.3.1	54.5695	61.8097	1.13268
ACO2	Aconitase 2	NM_001098	4.2.1.3	612.051	484.03	0.790832
IDH3A	Isocitrate dehydrogenase [NAD] subunit alpha,	NM_005530	1.1.1.41	137.149	121.168	0.88348
IDH3B	Isocitrate dehydrogenase [NAD] subunit beta	NM_174855;NM_006899	1.1.1.41	749.138	689.018	0.919748
IDH3G	Isocitrate dehydrogenase [NAD] subunit gamma	NM_004135;NM_174869	1.1.1.41	682.084	1222.31	1.79202
OGDH	Oxoglutarate dehydrogenase	NM_002541	1.2.4.2	12.2805	9.34724	0.761143
DLSTP	Dihydrolipoamide succinyltransferase	NM_001933	2.3.1.61	493.618	473.447	0.959136
SUCLG1	Succinyl-CoA ligase [GDP-forming] subunit alpha	NM_003849	6.2.1.4	4832.9	2465.83	0.510218	↓
SUCLG2	Succinyl-CoA ligase [GDP-forming] subunit beta	NM_003848	6.2.1.4	26.0136	31.7481	1.22044
SDHA	Succinate dehydrogenase [ubiquinone] flavoprotein subunit	NM_004168	1.3.5.1	554.842	371.204	0.669026
SDHB	Succinate dehydrogenase [ubiquinone] iron-sulfur protein	NM_003000	1.3.5.1	1570.91	2707.57	1.72357
FH	Fumarate hydratase	NM_000143	4.2.1.2	257.31	254.438	0.988839
MDH1	Malate dehydrogenase 1, cytoplasmic	NM_005917	1.1.1.37	1015.85	915.908	0.901616
MDH2	Malate dehydrogenase 2, mitochondrial	NM_005918	1.1.1.37	1759.27	1638.75	0.931496
ME1	Malic enzyme 1	NM_002395	1.1.1.40	521	1313	2.52015	↑
PCK2	Phosphoenolpyruvate carboxykinase 2	NM_004563	4.1.1.32	87.107	169.276	1.94331
Glutamate / Glutamine metabolism
GLUD1	Glutamate dehydrogenase 1	NM_005271	1.4.1.3	1731.3	2261.7	1.30636
GLUD2	Glutamate dehydrogenase 2	NM_012084	1.4.1.3	921.8	1400.1	1.51888
GLS2	Glutaminase 2	NM_013267	3.5.1.2	N.D.	N.D.	N.A.
GLUL	Glutamate-ammonia ligase	(-)	6.3.1.2	1790.5	1618.5	0.903937
Phenylalanine / Tryptophan metabolism
PAH	Phenylalanine-4-hydroxylase	NM_000277	1.14.16.1	860.028	863.612	1.00417
Asparate / Asparagine /Alanine metablism
GOT2	Glutamic-oxaloacetic transaminase 2	NM_002080	2.6.1.1	4254.93	4637.71	1.08996
ASNS	Asparagine synthetase	NM_183356;NM_001673;NM_133436	6.3.5.4	1100.99	5775.29	5.24556	↑↑
GAD1	Glutamate decarboxylase 1	NM_013445;NM_000817	4.1.1.15	21.6831	87.8262	4.05044	↑↑
GAD2	Glutamate decarboxylase 2	NM_000818	4.1.1.15	5.97277	4.44349	0.743958
ASPA	Aspartoacylase	NM_000049	3.5.1.15	1851.12	1070.73	0.57842
CAD	Carbamoyl phosphate synhtetase	NM_004341	2.1.3.2	425.552	449.153	1.05546
GPT	Glutamic pyruvate transaminase 1	NM_005309	2.6.1.2	8.99951	12.4087	1.37881
GPT2	Glutamic pyruvate transaminase 2	NM_133443	2.6.1.2	159.258	508.165	3.19082	↑
Urea cycle
CPS1	Carbamoyl-phosphate synthase	NM_001875	6.3.4.16	53.7223	10.2815	0.191382	↓↓
ASS1	Argininosuccinate synthase 1	NM_054012;NM_000050	6.3.4.5	485.001	811.592	1.67338
ASL	Argininosuccinate lyase	NM_000048	4.3.2.1	446.988	257.047	0.575065
ARG1	Arginase 1	NM_000045	3.5.3.1	126.983	85.9458	0.676828
OTC	Ornithine carbamoyltransferase, mitochondrial	NM_000531	2.1.3.3	N.D.	N.D.	N.A.
1) IUBMB EC#: Reaction number according to International Union of Biochemistry and Molecular Biology (http://www.enzyme-database.org/)
2) ↑↑: More than 4-fold, ↑: 2 to 4-fold, ↓: 0.5 to 0.25-fold, ↓↓: Less than 0.25-fold.
N.D.: Not detected.
N.A.: Not assessed.
*: Presented twice in the table.
