# Supplementary material for: Prominent Steatosis with Hypermetabolism of the Cell Line Permissive for Years of Infection with Hepatitis C Virus
Source: PLoS One. 2014 Apr 9;9(4):e94460. doi: 10.1371/journal.pone.0094460 (PMC3981821; doi:10.1371/journal.pone.0094460)
Supplement: Table S4 — Expression of genes coding an amino acid transporter. (XLSX) [file pone.0094460.s007.xlsx]

## Sheet: Sheet1
Table S4. Expression of genes encoding an amino acid transporter 1)
Gene symbol	Protein	Substrate to Transfer	Genbank #	Huh7.5	HPI	Fold: HPI/Huh7.5	2)
SLC1A1	EAAC1	Glu, Asp	NM_004170	4.6	7.7	1.7
SLC1A2	GLT-1	Glu, Asp	NM_004171	1.9	4.2	2.2	↑
SLC1A3	GLAST	Glu, Asp	NM_004172	53.7	17.2	0.3	↓
SLC1A4	ASCT1	Ala, Ser, Cys	NM_003038	78	132.1	1.7
SLC1A5	ASCT2	Ala, Ser, Cys, Thr, Gln	NM_005628	376.9	1240.1	3.3	↑
SLC1A6	EAAT4	Glu, Asp	NM_005071	19.6	22	1.1
SLC1A7	EAAT5	Glu, Asp	NM_006671	15.1	12.6	0.8
SLC7A1	CAT-1	Cationic amino acids	NM_003045	20.9905	51.4139	2.44939	↑
SLC7A2	CAT-2	Cationic amino acids	NM_001008539	273.347	490.765	1.79539
SLC7A2	CAT-2	Cationic amino acids	NM_001008539;NM_003046	11.4044	20.6751	1.81291
SLC7A3	CAT-3	Cationic amino acids	NM_032803	N.D.	N.D.	N.A.
SLC7A5	LAT1	Large neutral amino acids, L-dopa	NM_003486;NM_031211;NM_199182	131.504	84.4702	0.64234
SLC7A5	LAT1	Large neutral amino acids, L-dopa	NM_003486	618.916	712.762	1.15163
SLC7A6	y+LAT2	Cationic amino acids, Large neutral amino acids	NM_003983	49.0967	35.4528	0.722102
SLC7A7	y+LAT1	Cationic amino acids, Large neutral amino acids	NM_003982	118.229	27.5277	0.232834	↓↓
SLC7A8	LAT2	Neutral amino acids	NM_182728;NM_012244	11.6629	11.6466	0.998607
SLC7A9	b0,+AT	Cationic amino acids, Large neutral amino acids	NM_014270	94.5689	116.1	1.22726
SLC7A10	Asc-1	Small neutral amino acids	NM_019849	64.8371	72.2424	1.11421
SLC7A11	xCT	Cystine exchanging with Glu	NM_014331	8.56867	55.6998	6.5004	↑↑
SLC7A13	AGT-1	Asp, Glu	NM_138817	N.D.	3.38423	N.A.
SLC17A6	VGLUT2	Glu	NM_003983	N.D.	3.1	N.A.
SLC17A7	VGLUT1	Glu	NM_003982	16.5	15.9	1
SLC17A8	VGLUT3	Glu	NM_182728;NM_012244	4.1	8.6	2.1	↑
SLC3A2	4F2hc	Associate with SLC7A5-8 and SLC7A10-11	NM_002394	644.7	992.4	1.53943
1) Symbols for an amino acid transporter and its substrate was based on the SLC table (http://slc.bioparadigms.org/).
2) ↑↑: More than 4-fold, ↑: 2 to 4-fold, ↓: 0.5 to 0.25-fold, ↓↓: Less than 0.25-fold.
