# Supplementary material for: Prominent Steatosis with Hypermetabolism of the Cell Line Permissive for Years of Infection with Hepatitis C Virus
Source: PLoS One. 2014 Apr 9;9(4):e94460. doi: 10.1371/journal.pone.0094460 (PMC3981821; doi:10.1371/journal.pone.0094460)
Supplement: Table S5 — Primer List for RT-PCR. (XLSX) [file pone.0094460.s008.xlsx]

## Sheet: Sheet1
Table S5. Primer List for RT-PCR.
Region to amplify	Primer	Direction	Nucleotide Position	Sequence (5' to 3')
5'UTR-NS2	777	Sence	17-41	GGCGACACTCCGCCATGAATCACTC
	776R	Antisence	3777-3752	GCCGGGATGACATCAGCGTTCCGCGT
	775R	RT	3965-3941	TAACAACGTCGAGTGTCTCAACGGG
NS3-NS4B	875	Sence	3079-3105	GCCGTACTTCGTCAGAGCTCACGCTCT
	876	Sence	3079-3105	GCCGTACTTCGTCAGGGCTCACGCTCT
	871R	Antisence	6524-6550	CGTGTAGCAATTGATAGGAAAGGTCCC
	872R	Antisence	6524-6550	CGTGTAGCAATTGATAGGAAAAGTCCC
	873R	RT	6594-6619	CTCCGAGGCCGCCACCCTCCAGATGGC
NS5A-NS5B	844	Sence	5975-5999	TCTATGGAAGATGTCATCAATCTAC
	781R	Antisence	9456-9431	TAGTGTGTGCCGCTCTACCGAGCGGG
	780R	RT	9482-9459	AGGAACAGTTAGCTATGGAGTGTA
